# Supplementary material for: Putative causal relations among gut flora, serums metabolites and arrhythmia: a Mendelian randomization study
Source: BMC Cardiovasc Disord. 2024 Jan 11;24:38. doi: 10.1186/s12872-023-03703-z (PMC10782588; doi:10.1186/s12872-023-03703-z)
Supplement: Supplementary file 1 — Additional file 1: Supplementary Table 1. 2,232 SNPs in the gut flora were identified as Final IV. [file 12872_2023_3703_MOESM1_ESM.xlsx]

## Sheet: gut_SNP
Legends for the supplementary table 1：2,232 SNPs in the gut flora were identified as Final IV
2,232 SNPs in the gut flora
rs6660520
rs12049045
rs182549
rs1376754
rs11745923
rs7700479
rs857444
rs961091
rs80083040
rs1515761
rs4945008
rs10841473
rs7322849
rs12899991
rs72767435
rs8047955
rs11655079
rs134366
rs10803434
rs76784716
rs34569731
rs17061716
rs55876211
rs62285697
rs9813022
rs140912403
rs7960664
rs12977163
rs57872228
rs1595463
rs1962325
rs76717940
rs74663707
rs13068444
rs11730038
rs4459992
rs111552159
rs7666190
rs77558518
rs74352383
rs78938557
rs2952251
rs28564647
rs12797734
rs11110282
rs9581006
rs694949
rs35344081
rs4028634
rs34989881
rs7546249
rs2363574
rs72706335
rs2032750
rs4146051
rs4916508
rs7631304
rs79585701
rs62531359
rs13291169
rs62575403
rs11146701
rs55773148
rs111845179
rs929878
rs73975615
rs17343978
rs1928341
rs12467854
rs2367850
rs11128180
rs1511453
rs4033856
rs62395635
rs2613606
rs56386628
rs72747231
rs320161
rs2321387
rs75242906
rs9964679
rs6087811
rs13421739
rs10209007
rs76767978
rs6797343
rs13105690
rs6814436
rs6815608
rs1842454
rs13179700
rs72738886
rs76860606
rs6934062
rs10774377
rs2273429
rs72915163
rs7269302
rs992074
rs112334273
rs240104
rs2442778
rs76779974
rs80046645
rs1397793
rs62448869
rs13307134
rs3025411
rs11250875
rs719099
rs1816223
rs8010111
rs11073596
rs34739816
rs11656361
rs12974142
rs67561917
rs16851319
rs2692012
rs3935584
rs55744759
rs112381107
rs17791387
rs11599763
rs1035691
rs62020470
rs9928243
rs4506934
rs17084793
rs6058181
rs2838334
rs1884466
rs290833
rs2300774
rs1074800
rs62504403
rs7826267
rs10781552
rs17530232
rs4078432
rs8003149
rs56970041
rs35161940
rs7234058
rs12404135
rs6706173
rs75101789
rs9494710
rs6469506
rs11181912
rs9973122
rs79795896
rs72640280
rs73113483
rs2731834
rs11770843
rs62570196
rs2031282
rs17114848
rs1002941
rs77599476
rs2825714
rs16851659
rs9864379
rs73074665
rs1221147
rs4129395
rs10738747
rs113884518
rs367480
rs10148250
rs79790072
rs11150282
rs28678345
rs789069
rs10202904
rs6776814
rs4257531
rs894996
rs56131665
rs73068003
rs11018665
rs12825290
rs75208022
rs73457410
rs6508769
rs10424197
rs3768491
rs12566890
rs11890098
rs2464826
rs10108398
rs72901605
rs78169027
rs4885016
rs74603314
rs17214486
rs28537087
rs6043847
rs13086907
rs73232831
rs1643968
rs4722181
rs1135612
rs1447205
rs61249479
rs4463806
rs1649999
rs9423647
rs71405394
rs60274479
rs2834062
rs61779207
rs11184341
rs74542928
rs11729256
rs9349825
rs4242783
rs4936098
rs111862613
rs12908520
rs2602429
rs117107102
rs941682
rs6427992
rs74540770
rs78702810
rs262812
rs6923842
rs2933324
rs6589457
rs45497800
rs4073240
rs34583783
rs35011108
rs2889192
rs58484246
rs62191117
rs7638039
rs17000015
rs1153990
rs112159068
rs6969323
rs112135816
rs74776516
rs7302582
rs9537886
rs2184675
rs28480294
rs147968
rs67737557
rs1340391
rs11585893
rs66710942
rs2366421
rs6795673
rs28757219
rs13207588
rs495004
rs9507307
rs2023437
rs17619981
rs66474973
rs12748533
rs17043785
rs61508842
rs6831034
rs11135366
rs78609301
rs10872669
rs941000
rs1850003
rs7217209
rs738193
rs13020688
rs10496759
rs4567981
rs10857328
rs55888705
rs4957061
rs73797465
rs76671854
rs6899771
rs10831953
rs7174549
rs12446429
rs540489
rs677208
rs12567789
rs61806997
rs75325512
rs11166257
rs10158360
rs1361104
rs12036886
rs12046884
rs62190261
rs4953394
rs17612835
rs13411045
rs73191479
rs10754972
rs6550240
rs4243434
rs4687132
rs2399304
rs78155913
rs2686326
rs71314086
rs7697240
rs143762454
rs994813
rs13132953
rs10461257
rs11725156
rs4690582
rs6846512
rs10000182
rs2817172
rs10875374
rs12186080
rs12490337
rs62397761
rs550843
rs4723021
rs12341505
rs2795528
rs56188186
rs881532
rs7538034
rs6588624
rs13409132
rs2191834
rs6755871
rs989682
rs10517600
rs34088226
rs7725895
rs66714985
rs118104867
rs10904722
rs17121075
rs55682560
rs28691777
rs7226487
rs9979874
rs9725395
rs1582238
rs4677103
rs17051335
rs72731813
rs28696126
rs540220
rs112893842
rs4344384
rs1908593
rs55658617
rs9608282
rs72647048
rs7164160
rs80319214
rs2374342
rs111229068
rs11026530
rs79757635
rs61973590
rs35673018
rs4792380
rs504442
rs78143293
rs62210023
rs488164
rs3733511
rs11547158
rs10759623
rs17379710
rs2155352
rs697771
rs78222136
rs2156611
rs6025153
rs66753613
rs7514702
rs1887048
rs482905
rs6797051
rs4293737
rs12643275
rs118170811
rs7076829
rs3098182
rs12904405
rs6501525
rs10404377
rs1999289
rs12760724
rs12562372
rs13005175
rs959845
rs2159863
rs2910921
rs11755180
rs146660815
rs11979110
rs11139361
rs79086868
rs35524804
rs3127230
rs11841382
rs9929145
rs112040820
rs7359994
rs10402491
rs1205443
rs16861661
rs74599091
rs1530559
rs11674854
rs77478751
rs62314653
rs9345899
rs768253
rs1590596
rs328312
rs921925
rs6092149
rs934049
rs4428215
rs12509763
rs80330081
rs36057338
rs1569853
rs62435498
rs736744
rs12002250
rs11246212
rs561239
rs7993559
rs111966731
rs17138946
rs6000536
rs73139353
rs72756943
rs9382510
rs12191680
rs6972479
rs62568866
rs10965428
rs78909003
rs76022354
rs10840326
rs35510
rs12050685
rs111582866
rs9938097
rs16970009
rs9895850
rs6092684
rs731534
rs4822728
rs12144792
rs12992764
rs12634826
rs75430375
rs4990837
rs35703006
rs117452796
rs150600492
rs75898026
rs6721459
rs1520207
rs10805326
rs4692811
rs117020988
rs76982728
rs2644627
rs12377846
rs61841503
rs77540684
rs9573937
rs59865771
rs1467258
rs75819860
rs12986312
rs59987323
rs35961441
rs17065783
rs3111851
rs864093
rs6953849
rs10858364
rs10119172
rs10762312
rs7330827
rs1980561
rs35233670
rs3860225
rs12118202
rs12057990
rs4493272
rs4685827
rs2278540
rs148376875
rs13069367
rs34660375
rs3758087
rs34071565
rs7975087
rs9586501
rs10131942
rs912860
rs9958960
rs7252711
rs2206482
rs6679026
rs72714493
rs3754624
rs74354280
rs1549633
rs1035406
rs1923415
rs7001029
rs11591293
rs4278423
rs61933850
rs13336560
rs4822789
rs67705352
rs6744030
rs6837275
rs9389714
rs67281112
rs2447496
rs35909684
rs62532512
rs10217435
rs1939881
rs10832801
rs9578457
rs9603208
rs77885767
rs74474130
rs4264350
rs4783173
rs7242694
rs59663348
rs2833282
rs36021379
rs76724913
rs3009418
rs1612733
rs17376049
rs2113833
rs10166469
rs1158100
rs10093275
rs56199908
rs499272
rs55793120
rs2426816
rs77968078
rs6806351
rs10028567
rs57646748
rs395407
rs957755
rs7916711
rs16950051
rs11110281
rs2370083
rs72739637
rs6563952
rs9903102
rs4968759
rs8028558
rs638542
rs62188991
rs76373661
rs13100746
rs3932485
rs10071529
rs7706512
rs17235252
rs7801843
rs11779863
rs7853673
rs515984
rs949341
rs739151
rs13385922
rs166849
rs267959
rs13219468
rs60583455
rs2172426
rs55921101
rs7911787
rs11251024
rs11606187
rs9542068
rs72671304
rs4383094
rs60775321
rs2930903
rs8126061
rs12741784
rs6692542
rs1442060
rs2175069
rs12186441
rs2561116
rs6909981
rs61264131
rs9345168
rs12668619
rs4263802
rs75768969
rs114889439
rs79535861
rs2585520
rs111810795
rs4461038
rs4797169
rs1693340
rs11700976
rs6545794
rs67832247
rs61702987
rs7627405
rs2546105
rs11764871
rs2944282
rs7860510
rs7077363
rs4396289
rs7314815
rs34962571
rs11671100
rs71315246
rs4146653
rs10787984
rs7915461
rs2715439
rs6664405
rs2147798
rs55719207
rs7680684
rs80078995
rs12522517
rs9490822
rs13231526
rs1046175
rs11604400
rs9915817
rs2717140
rs12990744
rs11958296
rs11769002
rs2450745
rs62576416
rs1689282
rs2290844
rs7129639
rs2875322
rs1107244
rs34417064
rs4810359
rs8130320
rs6742198
rs1901739
rs76904847
rs35778461
rs602075
rs7898615
rs594561
rs35110698
rs685403
rs4364940
rs4680035
rs17380632
rs58212166
rs12675596
rs2154444
rs34619204
rs4506496
rs17012738
rs79598899
rs1563175
rs712981
rs9299345
rs17105491
rs10794359
rs4244069
rs816292
rs17096874
rs356049
rs13376554
rs2396460
rs62157625
rs6726833
rs2014785
rs6854026
rs7823228
rs6474958
rs3900776
rs2804244
rs10502061
rs7193624
rs60983350
rs78735375
rs62215703
rs17734739
rs4669806
rs1431492
rs115414803
rs7675045
rs9347879
rs12056802
rs1272208
rs11018566
rs2704155
rs34449434
rs6563550
rs7155595
rs8005030
rs10150232
rs6494922
rs28479800
rs113258194
rs62251337
rs35177866
rs79795328
rs72684847
rs2276875
rs77455852
rs11155559
rs199035
rs2428166
rs2057922
rs13242616
rs76181748
rs28418786
rs60316894
rs12909713
rs12022129
rs62181700
rs2686790
rs2491158
rs75344046
rs5746486
rs1241171
rs6793291
rs116261629
rs2713349
rs2728491
rs7802841
rs1917709
rs72676854
rs60178956
rs1571225
rs1969927
rs11069458
rs8013541
rs542415
rs9899990
rs4798126
rs3827020
rs10754418
rs12030957
rs2788271
rs1320502
rs115043014
rs259331
rs7534009
rs2094024
rs115850881
rs12034718
rs10084203
rs56221232
rs2017189
rs62478070
rs4962426
rs7322368
rs12585793
rs75238760
rs270727
rs71428626
rs78453362
rs782080
rs326049
rs2642760
rs62390301
rs9657374
rs7083431
rs72814525
rs11228830
rs12304031
rs2114713
rs1862649
rs12458763
rs62130338
rs113054641
rs7412979
rs4928024
rs17163238
rs7763512
rs9349693
rs1007475
rs7752361
rs11761679
rs16934069
rs142855850
rs4537857
rs74622183
rs72723662
rs16941336
rs77356209
rs486484
rs4294381
rs9973954
rs4678258
rs2193878
rs12500231
rs6881988
rs11153159
rs36155147
rs10108780
rs10090365
rs10809135
rs386526
rs6489992
rs7400877
rs6494306
rs830151
rs12404911
rs77285108
rs212393
rs7742829
rs73128290
rs79150079
rs62467127
rs892686
rs78521377
rs17081797
rs73952017
rs60954665
rs999354
rs62132810
rs6577484
rs1948423
rs40656
rs6890185
rs4869133
rs10074000
rs71564433
rs10506058
rs77845139
rs61267978
rs1942371
rs11586026
rs11264403
rs115807074
rs116847295
rs73052258
rs75672793
rs62448871
rs11597285
rs10890671
rs9541268
rs59414781
rs12921100
rs2671662
rs149807560
rs1496626
rs2103510
rs305411
rs12996055
rs74919520
rs3828477
rs55672356
rs28402691
rs76001613
rs72821405
rs213863
rs12684609
rs143662916
rs11532348
rs5011652
rs189356
rs1010560
rs74101919
rs1519491
rs73167075
rs56405618
rs1576241
rs7784490
rs946513
rs12794898
rs73031725
rs12886051
rs2907920
rs4277593
rs9426473
rs6677933
rs61823518
rs12634070
rs72680320
rs10070053
rs2482516
rs35890118
rs1958519
rs59936925
rs7521171
rs13394391
rs13247359
rs62481985
rs10810043
rs4575475
rs11080344
rs11077359
rs8100692
rs178271
rs2892880
rs12031543
rs16863365
rs13066142
rs2456226
rs6580353
rs2853179
rs72647089
rs2032031
rs2590913
rs11160353
rs4797774
rs75416973
rs764177
rs10938938
rs2435610
rs11166701
rs76680460
rs4747450
rs517089
rs4753063
rs10138457
rs11071887
rs2314294
rs345219
rs1899291
rs73729431
rs12216169
rs3005511
rs12537781
rs62503162
rs13279148
rs62583469
rs3752849
rs11150408
rs4793307
rs112205261
rs3851328
rs6430926
rs13070736
rs2877457
rs2240838
rs1784446
rs67490567
rs4985746
rs76663501
rs2223081
rs12710729
rs1553971
rs11938607
rs13258851
rs3812426
rs12257723
rs11027642
rs12278566
rs2683098
rs1508033
rs11079158
rs4462860
rs114731706
rs77655283
rs11098863
rs9470637
rs2051957
rs10098492
rs7923280
rs3017103
rs73331712
rs61806970
rs710230
rs1434153
rs4697572
rs340991
rs17804233
rs3804326
rs6474512
rs622418
rs16936671
rs58236560
rs2901723
rs9590927
rs7221249
rs34528142
rs45480394
rs61852452
rs11803905
rs114291908
rs12747505
rs12078156
rs16847942
rs11691674
rs62148306
rs2015390
rs72939146
rs75949021
rs7595136
rs2798105
rs57024273
rs11706043
rs118526
rs113513883
rs4731451
rs2267739
rs592299
rs117092367
rs1154904
rs113127095
rs35555519
rs112767262
rs7502686
rs73208162
rs12151423
rs4862235
rs73199919
rs13139592
rs62348779
rs2913110
rs112617308
rs6591893
rs1384962
rs720439
rs9613196
rs115325767
rs79895140
rs6762473
rs11720857
rs76898927
rs1020520
rs17159861
rs4717831
rs9648214
rs2644213
rs10444197
rs11052069
rs12906958
rs62024432
rs4076415
rs72839198
rs56080211
rs11730852
rs6923695
rs12719051
rs265534
rs182318
rs2200429
rs158115
rs74606150
rs4583233
rs3771393
rs1768152
rs6934739
rs151257695
rs2733072
rs11818408
rs7104872
rs10147907
rs11876297
rs10798999
rs17474256
rs6550770
rs949971
rs28584818
rs138531890
rs17074066
rs13116360
rs60254196
rs10808115
rs10501370
rs78056098
rs117748144
rs74018587
rs630939
rs281379
rs9425984
rs7880204
rs6818880
rs10458299
rs10263623
rs7827125
rs113893692
rs77910827
rs11006576
rs61841040
rs34297067
rs12129908
rs2973294
rs1425962
rs440215
rs12423772
rs34561138
rs143694765
rs3980709
rs10797540
rs314726
rs10248854
rs62547233
rs59427698
rs2884897
rs10892089
rs117151453
rs35398954
rs16960159
rs10923018
rs2817174
rs6676699
rs2418654
rs13025464
rs2116427
rs16891896
rs209813
rs57340348
rs7000472
rs2229917
rs606117
rs72836424
rs17519472
rs73139629
rs10131724
rs11637981
rs139749
rs112375806
rs78250280
rs66746423
rs6704822
rs13082419
rs66830358
rs57199565
rs73849225
rs16884680
rs876734
rs9316536
rs11617697
rs3809430
rs35179274
rs72783037
rs12964517
rs73615400
rs6048195
rs4654122
rs10917203
rs75586835
rs13239072
rs1999224
rs2213117
rs10140184
rs112176119
rs2012708
rs79582700
rs12980122
rs17830032
rs12753492
rs10927394
rs79656633
rs114946999
rs6910935
rs11776390
rs61875484
rs12320842
rs9536330
rs1271565
rs28376661
rs75499067
rs2835874
rs72730932
rs16840310
rs11126423
rs9837139
rs9852893
rs11736617
rs149302
rs9276029
rs17156849
rs739451
rs12812672
rs12911842
rs16940167
rs62029761
rs62200412
rs3842897
rs12049454
rs76463770
rs1426266
rs62414802
rs7119679
rs116979587
rs8076666
rs112362903
rs2276529
rs11811696
rs12038887
rs12030302
rs6761463
rs114873521
rs806808
rs34066017
rs11642826
rs4378146
rs792108
rs62187631
rs704418
rs62353480
rs2132128
rs2039204
rs3303
rs2025938
rs73103914
rs8028026
rs8063430
rs9905659
rs1864685
rs206581
rs167879
rs6515626
rs10439674
rs3765837
rs72939513
rs13412653
rs76287110
rs35042269
rs72714787
rs322296
rs71545975
rs117347059
rs768830
rs4596722
rs61934597
rs7294633
rs7220558
rs16955299
rs9328464
rs56310940
rs10781340
rs35509
rs12876183
rs9574096
rs1926302
rs35228298
rs12513188
rs761624
rs607782
rs1830029
rs34187114
rs4541991
rs75764681
rs12415649
rs17586763
rs62113381
rs73011279
rs8113760
rs967319
rs4146507
rs77293403
rs9500080
rs12701617
rs73139538
rs113593397
rs10885477
rs80149660
rs1867876
rs150096134
rs116500994
rs9529719
rs41438744
rs111745969
rs11080063
rs55888180
rs6133067
rs61771805
rs3791893
rs609430
rs36081916
rs17167098
rs901099
rs2154047
rs10048062
rs12452946
rs672217
rs1484873
rs13128780
rs10044993
rs13249325
rs17092615
rs72759041
rs893394
rs68093214
rs2702387
rs6875660
rs447950
rs9348442
rs62430350
rs16938435
rs2098844
rs478972
rs11109097
rs4327025
rs118030283
rs6062862
rs12566247
rs716604
rs72982915
rs2276760
rs62240188
rs9823439
rs994794
rs2731794
rs6934519
rs62427239
rs10262702
rs1859797
rs17067892
rs11258178
rs12226153
rs1000888
rs7170984
rs4784055
rs2930225
rs4113676
rs12566975
rs1528479
rs615997
rs62285313
rs1031599
rs3821998
rs4738679
rs1997204
rs62028349
rs72829893
rs78068103
rs2385421
rs789029
rs6112314
rs9919338
rs12078956
rs72793667
rs2862811
rs9308097
rs2322265
rs113859143
rs4452603
rs10093861
rs3999074
rs1254846
rs35035870
rs9788306
rs369444
rs1363769
rs7249113
rs12127733
rs3756315
rs12208226
rs1928659
rs1331592
rs1929743
rs12863463
rs117467633
rs17067076
rs6116753
rs2861203
rs13110238
rs72776675
rs9932954
rs954878
rs4955932
rs7616165
rs76193507
rs59805249
rs160061
rs10952110
rs28540839
rs7832116
rs7073658
rs12362320
rs68104925
rs2880566
rs11263806
rs12611395
rs73044693
rs78848836
rs12131224
rs2050911
rs79476906
rs437876
rs985416
rs9403580
rs62496417
rs7341608
rs573933
rs10815577
rs2371284
rs4981345
rs74034332
rs7213933
rs8104225
rs12747809
rs6656451
rs12072562
rs2882478
rs7629954
rs2726805
rs233486
rs2444793
rs12673420
rs35182105
rs2706242
rs12894272
rs10801803
rs62277846
rs13024781
rs9873555
rs67078837
rs57091572
rs57254474
rs10793103
rs10741777
rs61944774
rs75356640
rs955844
rs72761829
rs72894957
rs336138
rs17730011
rs4576377
rs2153460
rs12346653
rs11192447
rs74315802
rs10414815
rs2833528
rs9981767
rs4649206
rs10910677
rs2249707
rs12127606
rs6663859
rs1929912
rs511419
rs863578
rs1326854
rs4908554
rs10926758
rs56791201
rs77041968
rs10928512
rs10932829
rs35776111
rs72886036
rs1897399
rs728849
rs12693845
rs75127669
rs7399658
rs6674304
rs2293361
rs12621813
rs17168302
rs55910161
rs4766997
rs7992246
rs123059
rs34757988
rs10417872
rs757872
rs1187983
rs3125832
rs2863363
rs2842896
rs2724813
rs72948274
rs61884471
rs11620597
rs8006832
rs11645029
rs12963345
rs146541147
rs1334944
rs76029318
rs4779844
rs4802933
rs6856150
rs10093869
rs74553962
rs16918425
rs77779484
rs28417404
rs503751
rs4793970
rs10423795
rs7540303
rs2759329
rs35225860
rs1035588
rs61090148
rs9460691
rs72691585
rs17148768
rs8066522
rs62112538
rs6046522
rs234108
rs16866406
rs12649930
rs9393920
rs6901560
rs11990279
rs4506202
rs16934185
rs75453768
rs61883564
rs12417956
rs137917150
rs11627628
rs36095275
rs62206502
rs761240
rs133832
rs751183
rs73038677
rs28889936
rs12206468
rs72866977
rs62422654
rs1954532
rs12925026
rs8076323
rs6993398
rs10464997
rs3862635
rs11108500
rs6071435
rs6657302
rs72893646
rs115602804
rs114567323
rs3860755
rs11965579
rs4236095
rs60884758
rs7298818
rs17141986
rs3008582
rs140997932
rs2081023
rs17785622
rs3801748
rs145020347
rs4756632
rs17109926
rs10842464
rs4767113
rs9602779
rs9900242
rs7240324
rs78383039
rs7572229
rs11715853
rs6809952
rs62273907
rs6828768
rs35414597
rs2090816
rs35055552
rs823424
rs10899911
rs7303158
rs7311004
rs1403396
rs8039785
rs55877868
rs2387977
rs12069354
rs74592222
rs2054133
rs75754569
rs10031059
rs6918730
rs7766680
rs7033353
rs11001941
rs72850165
rs11030569
rs77681628
rs413827
rs34282744
rs36121075
rs5770862
rs12618201
rs56069061
rs11929846
rs56157888
rs1264476
rs75882962
rs7982713
rs76124218
rs74847270
rs9426434
rs12124567
rs57404562
rs2240542
rs430270
rs12195431
rs2918132
rs79263163
rs16937247
rs118038478
rs9959718
rs9608249
rs2495052
rs9428102
rs11685699
rs72815774
rs12648235
rs1304512
rs2683313
rs10512344
rs2104588
rs11199734
rs7976209
rs16966465
rs4968431
rs7232121
rs7237249
rs111509883
rs746764
rs117271932
rs9613013
rs9887954
rs17032291
rs4270579
rs12501673
rs17582787
rs7712231
rs80309088
rs4717843
rs2900503
rs2998141
rs7113155
rs7193937
rs2074881
rs16843578
rs75987356
rs114398731
rs9389266
rs28603357
rs34302036
rs62504452
rs10279978
rs75200530
rs7109293
rs11221428
rs77702691
rs9567264
rs12740451
rs302266
rs6445851
rs116270582
rs2943022
rs78753150
rs329182
rs75326254
rs6930661
rs4748237
rs75820970
rs16910295
rs2160994
rs9300744
rs55858165
rs57466170
rs2034589
rs2801960
rs73002572
rs4955951
rs113753996
rs1492620
rs2791343
rs10827477
rs2482038
rs2286384
rs1223978
rs8053158
rs6121460
rs79968837
rs243585
rs2833828
rs79968172
rs792058
rs35362464
rs73176030
rs11992182
rs116969552
rs10829821
rs663262
rs77193512
rs9555756
rs1756364
rs71414120
rs1871858
rs61060922
rs72991535
rs67479537
rs2548459
rs12040548
rs13033315
rs9809789
rs57665991
rs73592673
rs78191726
rs79082720
rs115044523
rs74303178
rs113048721
rs12419854
rs7137760
rs9522712
rs918449
rs6082461
rs6681678
rs11586410
rs12731
rs114244418
rs7573569
rs13087692
rs147475196
rs12642039
rs35559912
rs11241747
rs73158814
rs34576931
rs62027366
rs4814689
rs136761
rs5994253
rs79016051
rs10916131
rs2265670
rs10927423
rs6542556
rs72874194
rs6793778
rs882348
rs67746927
rs11750293
rs76847269
rs10964441
rs113147300
rs15256
rs7120052
rs116974815
rs11607472
rs7342369
rs57079348
rs362417
rs56030423
rs77564310
rs7249614
rs12463378
rs3013089
rs10490280
rs6759615
rs78720113
rs4532474
rs73341549
rs2523124
rs4452755
rs11243416
rs11613919
rs73165080
rs16959793
rs4629039
rs646327
rs139730
rs12125734
rs550351
rs7569771
rs9818949
rs6769553
rs511258
rs3800154
rs11961899
rs2248146
rs872501
rs10976229
rs7123615
rs7555878
rs114279581
rs7586445
rs10937802
rs60081663
rs7449320
rs10950694
rs35166120
rs2893871
rs72776570
rs12288512
rs10873449
rs898577
rs394449
rs12458218
rs34781347
rs4079028
rs61779334
rs138460696
rs2192926
rs12508214
rs113006825
rs4708333
rs6952765
rs2058609
rs9558661
rs8009993
rs758191
rs1550196
rs78410648
rs7441445
rs73218807
rs2820282
rs6958419
rs682403
rs7935775
rs35506912
rs12597105
rs12724320
rs9729514
rs4490371
rs12636310
rs1416041
rs2729556
rs10274562
rs79113084
rs11581881
rs12485353
rs76973485
rs9313055
rs12189346
rs7784330
rs2730183
rs2428106
rs12336782
rs16918863
rs12781711
rs4385846
rs75088940
rs9565219
rs1729063
rs10495392
rs74060145
rs439810
rs72809222
rs995642
rs12638134
rs73186226
rs10941294
rs115777838
rs62478832
rs34402072
rs56105232
rs853612
rs61898819
rs10791168
rs77627087
rs79640386
rs17296933
rs3819978
rs3000856
rs7583465
rs10167839
rs4849717
rs78613526
rs78572139
rs11783695
rs10995816
rs10769159
rs7117576
rs6493760
rs17781867
rs6105066
rs12406309
rs2368224
rs12986628
rs7635831
rs78120384
rs61791565
rs7693984
rs4400279
rs1819812
rs55707116
rs58681734
rs75140805
rs2997412
rs4799823
rs2846589
rs2105937
rs12079579
rs10931481
rs9870933
rs73802842
rs13188803
rs431418
rs12539819
rs2166943
rs2047242
rs1391597
rs289410
rs71386687
rs12136548
rs934940
rs12989336
rs62167033
rs78399089
rs9872758
rs4388134
rs13163520
rs2909242
rs3124783
rs11597105
rs11864644
rs13154778
rs1475330
rs73130967
rs77034621
rs10967781
rs10904297
rs4073731
rs773123
rs12434631
rs1972694
rs8080469
rs35866622
rs8141465
rs72553859
rs13417181
rs4600608
rs2371572
rs113379006
rs553697
rs56203279
rs41816
rs2187447
rs7968030
rs2016057
rs1990708
rs13383270
rs10036909
rs11787826
rs57512504
rs2017373
rs72887800
rs7225245
rs58767323
rs112764253
rs35156985
rs4492265
rs16894137
rs12440440
rs13339230
rs8901
rs10409783
rs11720390
rs11764382
rs17708276
rs10448310
rs71481756
rs1918540
rs4347804
rs1667315
rs10497836
rs76664262
rs12638227
rs3761728
rs10065321
rs6555306
rs76528319
rs2171249
rs2114677
rs12590825
rs16962433
rs75158211
[truncated: 234 more rows]
