# Supplementary material for: Putative causal relations among gut flora, serums metabolites and arrhythmia: a Mendelian randomization study
Source: BMC Cardiovasc Disord. 2024 Jan 11;24:38. doi: 10.1186/s12872-023-03703-z (PMC10782588; doi:10.1186/s12872-023-03703-z)
Supplement: Supplementary file 2 — Additional file 2: Supplementary table 2. 10,075 SNPs in serum metabolites were identified as Final IV. [file 12872_2023_3703_MOESM2_ESM.xlsx]

## Sheet: metabolites
Legends for the supplementary table 2: 10,075 SNPs in serum metabolites were identified as Final IV
10,075 SNPs in serum metabolites
rs2199619
rs780093
rs2748991
rs11596604
rs7394051
rs7078003
rs2657879
rs16977047
rs699856
rs11802417
rs4926571
rs2977272
rs10927101
rs1412972
rs2432
rs6685230
rs10495209
rs502654
rs284191
rs2798184
rs2349729
rs7594598
rs4849291
rs207938
rs13001325
rs12468084
rs4972588
rs6730726
rs719564
rs4063769
rs295142
rs2580344
rs7584842
rs6759991
rs1260326
rs13008096
rs4306882
rs972459
rs710580
rs7638383
rs1013667
rs11719675
rs3773729
rs11720862
rs430727
rs4356783
rs10007704
rs4695138
rs937382
rs4989308
rs6534667
rs1995960
rs16836288
rs1508513
rs1519309
rs13122250
rs6819555
rs6537156
rs2662269
rs2261659
rs154246
rs875184
rs1559063
rs4615256
rs10900784
rs1016522
rs1373962
rs4958379
rs1697901
rs4870304
rs6935961
rs201262
rs6910731
rs2126498
rs6901004
rs10807322
rs6454864
rs2063601
rs9464137
rs38271
rs42162
rs1997238
rs1179636
rs6947698
rs10225863
rs12533939
rs1000137
rs2722407
rs7810390
rs7463805
rs4144737
rs7843149
rs7006068
rs7009696
rs2604365
rs9649963
rs2383131
rs893922
rs9330454
rs915281
rs3780494
rs938040
rs2688858
rs2367059
rs4751282
rs11201034
rs2769419
rs4611118
rs6480970
rs4880888
rs2505644
rs2484178
rs1852138
rs10836364
rs2178260
rs7109477
rs1871053
rs1790398
rs12278762
rs603446
rs535446
rs2970335
rs10784496
rs10881004
rs3751181
rs10846667
rs9517869
rs1220605
rs9541214
rs9543391
rs9315440
rs9523030
rs9511152
rs1330918
rs428185
rs8021242
rs2230532
rs8006663
rs3742929
rs682359
rs17744500
rs2868072
rs2520117
rs881562
rs2216061
rs928963
rs2111118
rs17698249
rs2966079
rs11654913
rs7505177
rs7230740
rs512453
rs9646527
rs2658761
rs9989564
rs8110890
rs7246393
rs875283
rs6077611
rs1418942
rs6110544
rs6130271
rs2834164
rs1663501
rs5997110
rs9610322
rs6001129
rs1527683
rs715
rs16868246
rs7014133
rs4288369
rs4768741
rs2176664
rs4074961
rs1541245
rs10911251
rs2273875
rs1292666
rs1862710
rs477992
rs12047618
rs978346
rs10798580
rs10923016
rs3924223
rs6588636
rs7366464
rs10190188
rs4851946
rs167648
rs759456
rs7584322
rs6735596
rs6543342
rs12612007
rs417144
rs7420162
rs4016189
rs6737109
rs9808116
rs2060490
rs891878
rs4148593
rs923818
rs2933284
rs7622687
rs720625
rs7647029
rs295520
rs769630
rs2713737
rs17698229
rs481781
rs9837954
rs1705832
rs7625991
rs1440581
rs7689825
rs6820313
rs12498703
rs6820011
rs7685009
rs13147572
rs10937762
rs10004285
rs2465250
rs7669967
rs13130810
rs899273
rs12517096
rs11952637
rs1428203
rs248065
rs900532
rs9292230
rs951134
rs4921412
rs4499783
rs9394683
rs7738860
rs1334318
rs9403527
rs2173986
rs7740614
rs1931001
rs498475
rs7795093
rs2373642
rs720816
rs10258601
rs2722276
rs10487377
rs4726308
rs989960
rs17173197
rs2357713
rs37959
rs2454043
rs6470194
rs2513896
rs3102519
rs6982408
rs7825809
rs1872800
rs1564480
rs4875397
rs10810580
rs1104999
rs867560
rs6475359
rs10973683
rs1043991
rs4741887
rs11144511
rs2624695
rs7082507
rs10828678
rs7073430
rs11203041
rs7911876
rs1368532
rs3802681
rs10763940
rs7923885
rs4935115
rs3802644
rs12355470
rs1278312
rs4531478
rs1818106
rs4758270
rs174476
rs10500907
rs2302423
rs618001
rs4756646
rs720293
rs4767788
rs1463301
rs825885
rs1558789
rs2471650
rs7137008
rs4077470
rs4140704
rs7301176
rs1677193
rs631750
rs982790
rs7329192
rs6562776
rs1360820
rs9559495
rs8003702
rs1952935
rs2146498
rs17107974
rs7915
rs1822834
rs9889080
rs4889294
rs11657125
rs9903421
rs11868948
rs2898645
rs4795552
rs606798
rs637828
rs1003887
rs4805013
rs1654495
rs390836
rs1884639
rs6103894
rs6518309
rs2834578
rs9636889
rs2285137
rs242082
rs6003916
rs927961
rs10493549
rs602633
rs10207315
rs17182784
rs1479402
rs6438950
rs12648765
rs3897960
rs10011091
rs4401492
rs2130712
rs2259571
rs6970076
rs810551
rs17683567
rs3802195
rs1411983
rs2026590
rs871748
rs11813145
rs1124515
rs1433904
rs11022174
rs11111293
rs11106131
rs11610936
rs17765253
rs4941743
rs17728920
rs6573766
rs12881791
rs12896813
rs1077834
rs2407893
rs886282
rs1005596
rs2869804
rs4602115
rs445925
rs6511720
rs6603141
rs2870664
rs3747924
rs10050054
rs6831907
rs1565225
rs1718306
rs2905873
rs4460629
rs1116866
rs6663614
rs394282
rs1498350
rs2048277
rs1374355
rs11694230
rs13031396
rs10202838
rs1955135
rs9312777
rs17533525
rs9456538
rs9477021
rs12175103
rs2521310
rs1990178
rs2042499
rs2289804
rs12801550
rs11054328
rs10519445
rs11638382
rs12324230
rs6502247
rs10426415
rs1193345
rs4635489
rs13403441
rs4718532
rs723526
rs1876100
rs16937124
rs10788232
rs2242578
rs1330523
rs3785024
rs2000812
rs11719883
rs2711506
rs13288937
rs4838537
rs2295758
rs11224003
rs7314742
rs4297577
rs8000457
rs6493912
rs12091176
rs7790791
rs12426131
rs33976862
rs526744
rs4663119
rs661454
rs2456584
rs11676911
rs1841535
rs13116473
rs2723713
rs991670
rs17061914
rs7747345
rs10736
rs1181723
rs2272172
rs7007251
rs16932803
rs10982244
rs12414366
rs12218544
rs2270451
rs435315
rs4648464
rs1133034
rs2964063
rs6895278
rs12515830
rs13195863
rs10237319
rs7941871
rs11216267
rs11038739
rs3925033
rs924483
rs11259923
rs2833657
rs532545
rs787496
rs7593385
rs163425
rs12524738
rs2982907
rs2686796
rs4286846
rs6988242
rs12544733
rs7948201
rs1007797
rs11607704
rs11033504
rs12580704
rs9601054
rs1482928
rs977712
rs131794
rs11705028
rs4654501
rs17087487
rs2242415
rs2158555
rs13225022
rs7014120
rs13280152
rs12238083
rs12336893
rs7898173
rs7115681
rs16911296
rs1956129
rs1477025
rs1502520
rs6075489
rs12132798
rs4579742
rs1431793
rs1799412
rs9834988
rs1320934
rs1499094
rs972709
rs12189555
rs12718598
rs1447307
rs10492266
rs10771223
rs167277
rs11147404
rs2293319
rs2549842
rs8108144
rs8184921
rs712916
rs1010069
rs2275351
rs9679675
rs1430209
rs6535974
rs180022
rs6568389
rs532098
rs3798211
rs10241964
rs12532113
rs4739402
rs3133833
rs12352829
rs174548
rs7939710
rs11837423
rs2391260
rs4982495
rs17099239
rs7169869
rs10514491
rs8123073
rs12405017
rs17131011
rs7427777
rs9851393
rs696155
rs2140798
rs4579412
rs2391088
rs8192870
rs4244808
rs17175231
rs11159894
rs17641342
rs2002212
rs3752241
rs7262824
rs7269193
rs11118120
rs7583745
rs1822906
rs11940037
rs1466228
rs4470674
rs17351329
rs603424
rs17224277
rs4384764
rs10489
rs494562
rs7795118
rs2846723
rs7297956
rs11616655
rs17077586
rs17741813
rs7530270
rs4347830
rs11128879
rs10024717
rs7340968
rs10063205
rs161503
rs12707434
rs1618996
rs4562384
rs4086666
rs503360
rs1895999
rs2470439
rs2397972
rs3760605
rs6084839
rs6101153
rs10798574
rs10433674
rs17268257
rs4516857
rs9403794
rs10234936
rs3857856
rs42041
rs1466785
rs10993160
rs10795360
rs1043011
rs17092955
rs7220150
rs892051
rs202490
rs4822129
rs1532775
rs12728678
rs936632
rs2891733
rs7641634
rs2879560
rs1851740
rs1512342
rs10033622
rs10516469
rs9327433
rs9400467
rs9497139
rs13237436
rs7834337
rs17293820
rs11243929
rs1536564
rs703014
rs9594421
rs6493
rs7151615
rs10873157
rs8035304
rs172650
rs7195332
rs8111703
rs4808739
rs906466
rs1475943
rs10917910
rs6587731
rs7572149
rs7583413
rs4426541
rs10491431
rs4317453
rs9642758
rs10095414
rs13302218
rs10738383
rs12268257
rs11600689
rs1573544
rs10850904
rs1179979
rs1894947
rs2863979
rs3024536
rs11659807
rs11151130
rs1402325
rs320485
rs2418886
rs7570141
rs16839317
rs6766715
rs6533609
rs4693555
rs10066453
rs6960830
rs11760350
rs9410970
rs2780242
rs2066415
rs3740996
rs11232103
rs487946
rs1015960
rs9598459
rs17478241
rs1742639
rs6071991
rs6008767
rs10166484
rs12713120
rs2869990
rs26724
rs9471841
rs7010256
rs10990303
rs726900
rs912170
rs2026395
rs1939471
rs10899384
rs4768795
rs7503429
rs8073225
rs690191
rs2288867
rs7565567
rs10199787
rs9809122
rs2931383
rs1348656
rs4420815
rs11720202
rs1480309
rs7661524
rs4957697
rs13355979
rs11133892
rs12200468
rs2190223
rs10242171
rs10112003
rs12353451
rs577266
rs11193635
rs11222474
rs942888
rs12147529
rs802993
rs6540294
rs12931268
rs4408
rs4472784
rs11118895
rs11674467
rs9291034
rs10021069
rs1801838
rs1483739
rs17511568
rs11780703
rs10156335
rs11824733
rs6486528
rs12862123
rs7322343
rs281216
rs17066836
rs3748771
rs4507103
rs6733405
rs1662999
rs2115366
rs2929381
rs1075227
rs7681360
rs6883481
rs4710948
rs6453594
rs1922419
rs4961155
rs10757839
rs4750059
rs2489020
rs10160169
rs954820
rs2100884
rs1426441
rs3863373
rs9568232
rs7996008
rs10498606
rs2280248
rs10152773
rs1237044
rs10853932
rs216283
rs3087751
rs727892
rs13019537
rs4353846
rs9861865
rs17495226
rs6453591
rs4573205
rs10746614
rs7951538
rs1922578
rs35350
rs4287543
rs12451448
rs2017823
rs17385848
rs16830012
rs6783294
rs1830241
rs17773390
rs3135459
rs6887589
rs7710912
rs3900774
rs7791503
rs4960640
rs6472299
rs6471261
rs11791164
rs961959
rs11245200
rs10509840
rs11036893
rs17056226
rs8098317
rs6665988
rs13393013
rs4109037
rs10005295
rs17155949
rs670365
rs6467872
rs7796330
rs7016645
rs12250605
rs1936396
rs10831497
rs12426539
rs3759526
rs314241
rs10164158
rs453612
rs11184997
rs12725284
rs3010320
rs4669590
rs7561932
rs11718405
rs699474
rs35421463
rs4443239
rs9295427
rs9460045
rs4717457
rs7871735
rs3915237
rs1476414
rs6497209
rs13424082
rs2351725
rs10945970
rs6975921
rs10900040
rs12300345
rs4812400
rs1192521
rs11701867
rs764206
rs12143589
rs11582143
rs7561255
rs13013224
rs12611788
rs10890517
rs2115151
rs13159409
rs2068157
rs1001210
rs9987070
rs12550729
rs1578743
rs12294182
rs2592916
rs7973508
rs306676
rs4646693
rs10853533
rs9964014
rs5764925
rs10919047
rs3949865
rs1395
rs17049936
rs7574257
rs6774965
rs1350858
rs11719633
rs2173615
rs6848070
rs271072
rs248063
rs9365106
rs13212846
rs7458704
rs7009776
rs4269521
rs12544560
rs4746017
rs17082600
rs17751805
rs7166370
rs1975271
rs8065435
rs2526477
rs2967437
rs6078500
rs6034318
rs3813810
rs604388
rs2374393
rs2290156
rs10496826
rs1113643
rs304171
rs4687937
rs2604548
rs10004130
rs890984
rs13164411
rs1280717
rs9354329
rs1556880
rs1538330
rs2055056
rs721399
rs10122824
rs7943587
rs11023380
rs4923082
rs11170032
rs2144834
rs9940567
rs6500864
rs164742
rs11650615
rs1604290
rs7228099
rs1812125
rs10416031
rs2252585
rs10935814
rs1404410
rs10245705
rs11992435
rs11145330
rs7930821
rs261342
rs1532701
rs10163969
rs7238006
rs2074731
rs11120725
rs6678076
rs7584253
rs10514735
rs4235093
rs13151462
rs1404373
rs13130021
rs17034684
rs10043015
rs7710027
rs835154
rs2534835
rs9327706
rs910616
rs2143327
rs9389071
rs9372398
rs940697
rs1380634
rs868395
rs10992722
rs3193970
rs7919076
rs10787308
rs4589188
rs12803308
rs7105815
rs13966
rs7152965
rs2236299
rs4779800
rs1530219
rs2239337
rs4999864
rs170149
rs17804635
rs6507399
rs889128
rs2370136
rs6077792
rs12625828
rs807670
rs2643891
rs17011367
rs6743210
rs17086746
rs12507784
rs13102848
rs11724197
rs2907828
rs6896132
rs17131975
rs7861435
rs11061416
rs11618222
rs12866131
rs884870
rs338526
rs4661299
rs12052900
rs7438272
rs16887484
rs9353315
rs4948051
rs16933423
rs11141909
rs1577941
rs2846365
rs7137298
rs2257243
rs2486925
rs6690829
rs266742
rs662760
rs6462723
rs10090064
rs11144136
rs10757735
rs10125203
rs10988352
rs9663814
rs513209
rs11606364
rs11045425
rs10850426
rs1554074
rs2993308
rs2596194
rs7178551
rs732426
rs7250750
rs2019107
rs6019504
rs510032
rs10490734
rs6731691
rs13318012
rs872114
rs11130013
rs938554
rs2231142
rs11741189
rs233340
rs6927639
rs7906282
rs10844317
rs9557545
rs9549021
rs1286087
rs16953268
rs235320
rs2421668
rs10174534
rs6763802
rs11736497
rs312306
rs7463380
rs9573265
rs17118371
rs12587564
rs2720445
rs3760877
rs7535809
rs720118
rs12714263
rs511304
rs7717247
rs2933871
rs2246012
rs6920504
rs1153903
rs6479442
rs7036499
rs3011362
rs11114987
rs6561899
rs901272
rs837763
rs2916148
rs17706531
rs12985777
rs2180566
rs6713914
rs13069990
rs6834631
rs13103690
rs6826474
rs2070006
rs11167905
rs9419004
rs7112460
rs8057559
rs8105491
rs808686
rs9606290
rs577596
rs676094
rs1889463
rs1866411
rs13002121
rs1836862
rs13083714
rs9997602
rs2291199
rs13109093
rs6860349
rs989248
rs17739107
rs4618485
rs864428
rs10266726
rs269194
rs13281311
rs10092877
rs498266
rs10740323
rs17520583
rs630782
rs2073805
rs10492225
rs10848196
rs17287933
rs203591
rs8079173
rs10153405
rs12953375
rs6051643
rs990054
rs17002476
rs9607028
rs11589855
rs2491274
rs2069151
rs696979
rs12466053
rs891531
rs4680878
rs9852606
rs6441206
rs6765113
rs1487052
rs4327548
rs11731117
rs10039731
rs287276
rs6973824
rs11978728
rs2140495
rs7011528
rs369895
rs4333677
rs853907
rs1530439
rs4930046
rs11036901
rs12862464
rs1998873
rs9563502
rs2304767
rs11857879
rs16942446
rs12940605
rs4789698
rs2255059
rs16990450
rs2423542
rs6112257
rs3762466
rs10181551
rs12552913
rs980922
rs6753621
rs12654812
rs10075187
rs7739842
rs2049664
rs686346
rs1792544
rs7990832
rs2170700
rs9646626
rs2424200
rs6074893
rs1569823
rs1173842
rs1491606
rs12210538
rs9446392
rs1448767
rs11987983
rs11013837
rs1010874
rs9533798
rs12883490
rs1381274
rs11855136
rs4439706
rs1173830
rs4653629
rs7562418
rs1379470
rs2118096
rs1438564
rs7670890
rs10938815
rs7661472
rs9391679
rs2325727
rs940511
rs11532668
rs960381
rs4717222
rs17248331
rs13280205
rs7837792
rs2272663
rs7814638
rs10824300
rs7915877
rs527793
rs6539409
rs2058473
rs219918
rs2364598
rs10454657
rs2351174
rs10851734
rs4470135
rs9674799
rs1115509
rs6017596
rs11802885
rs1888182
rs1615586
rs7560860
rs10183099
rs1394836
rs6798346
rs6769362
rs4580644
rs2935623
rs10512634
rs9360494
rs175866
rs11963846
rs2185865
rs10954090
rs11784679
rs4978836
rs7029664
rs1928871
rs7858706
rs12243290
rs535633
rs10501294
rs10747856
rs7296105
rs11183620
rs9540462
rs11848063
rs893175
rs11075967
rs7208186
rs6085132
rs17742907
rs5747934
rs2518802
rs11119951
rs10858075
rs310101
rs1509820
rs10164524
rs7597477
rs7615965
rs1920325
rs16841570
rs13105113
rs10489008
rs10477454
rs17142889
rs6889120
rs682103
rs2487410
rs2506864
rs9354336
rs9400834
rs17821771
rs12701265
rs10234187
rs10504742
rs6994363
rs2350885
rs11993007
rs1610360
rs10901047
rs1935815
rs1511589
rs4768769
rs8021336
rs12147171
rs1437588
rs8033140
rs17681684
rs758186
rs539904
rs6510448
rs6040877
rs229084
rs741382
rs887829
rs280194
rs6759896
rs12496969
rs2760277
rs6837370
rs7440035
rs6823453
rs4738000
rs7045137
rs1891053
rs1019595
rs17428569
rs4944238
rs4964090
rs12371604
rs6503066
rs10881427
rs3753556
rs2742351
rs825278
rs988694
rs12646122
rs10516056
rs6466265
rs10953038
rs11781043
rs7868774
rs17708932
rs9953702
rs8113773
rs5764174
rs9436667
rs12737843
rs10432570
rs10497174
rs17041868
rs832404
rs4587207
rs849039
rs7068278
rs4880550
rs1751956
rs17602430
rs6488270
rs1832664
rs4981468
rs192598
rs35592
rs2085545
rs11151406
rs11165454
rs956966
rs4487134
rs2396461
rs2111718
rs151743
rs5010651
rs9310707
rs17593458
rs10013737
rs2933568
rs12192718
rs6456786
rs2504282
rs1340971
rs17720371
rs1560792
rs12546042
rs3936152
rs11776904
rs2250515
rs11199176
rs2254174
rs322614
rs10840070
rs12276109
rs11023332
rs353620
rs3819535
rs10774085
rs12429206
rs10498270
rs17616555
rs8013373
rs4777924
rs875740
rs1864151
rs9940990
rs9895157
rs17558863
rs4572660
rs8132248
rs848767
rs5751902
rs11260728
rs4676313
rs7644390
rs2939707
rs2900071
rs6459467
rs9379061
rs2145985
rs3793568
rs1433818
rs4147184
rs11595079
rs1824583
rs2247330
rs1587235
rs10878072
rs16948294
rs275721
rs4776752
rs2113305
rs6567408
rs113515
rs12569219
rs12151827
rs10937433
rs11943623
rs7668550
rs152727
rs3797248
rs164372
rs16876394
rs12190141
rs1535039
rs9462856
rs4327704
rs2396726
rs7781104
rs9886534
rs7896866
rs7126003
rs495360
rs10153066
rs4646359
rs17595065
rs2851391
rs10874852
rs4673167
rs4694292
rs11250123
rs2837424
rs2921879
rs1466522
rs4641759
rs10404980
rs6126354
rs12131781
rs10800623
rs7514881
rs339707
rs6442530
rs10012175
rs7751499
rs12538514
rs6592988
rs10963172
rs11192702
rs7908166
rs11564710
rs12815706
rs9323203
rs7253109
rs2863202
rs6661052
rs1097296
rs11895467
rs4848532
rs7642054
rs1447842
rs4834846
rs11734565
rs11937702
rs1846975
rs6864461
rs16886123
rs4646880
rs7809262
rs12704178
rs7002819
rs10435813
rs10967809
rs511545
rs2421124
rs10882819
rs1938479
rs2286396
rs10848204
rs7136574
rs2147618
rs9513489
rs8015724
rs754939
rs899227
rs9033
rs7214330
rs2049534
rs1229590
rs170631
rs1216886
rs17094565
rs12116440
rs17031632
rs4519482
rs10520198
rs7666900
rs16883391
rs2471075
rs17233321
rs1408276
rs17145331
rs1864609
rs6967282
rs196885
rs2944772
rs1122530
rs7069652
rs10839561
rs7134822
rs12826254
rs686321
rs6140831
rs7279224
rs11912450
rs7544738
rs10494270
rs9841498
rs7660017
rs1448817
rs7446718
rs9460599
rs10945649
rs9347123
rs943251
rs3778889
rs6952850
rs6477873
rs2130791
rs11605057
rs1185260
rs789195
rs17386586
rs1337278
rs11858062
rs7178596
rs12325299
rs12950972
rs11869714
rs1153699
rs1898906
rs4632709
rs11241933
rs11949031
rs4896370
rs10975331
rs17403795
rs17022499
rs7961079
rs7184864
rs2032297
rs8137495
rs12042948
rs6543699
rs1379459
rs11715915
rs9861011
rs1615157
rs10937658
rs2705962
rs6924754
rs9396681
rs10279326
rs1556988
rs7068714
rs7914384
rs2422370
rs12896482
rs10132580
rs10483826
rs905508
rs12444778
rs8046494
rs17562832
rs11874996
rs6129758
rs6904862
rs729761
rs17150563
rs7844733
rs4978089
rs2788445
rs684748
rs16940342
rs8105499
rs11734331
rs300250
rs10512645
rs10945327
rs2487411
rs7766963
rs3114834
rs12671954
rs6464030
rs1671347
rs11200954
rs10787426
rs7127507
rs12230393
rs1748947
rs7145793
rs10416177
rs4239564
rs16985223
rs243597
rs3219095
rs6679002
rs7520876
rs782378
rs2862982
rs10186957
rs2451284
rs9855331
rs623068
rs11947970
rs716140
rs2285943
rs2980872
rs4236893
rs988143
rs1930038
rs10738342
rs1929672
rs10822248
rs12416136
rs998933
rs10899249
rs964184
rs1289240
rs8025505
rs2073867
rs8078118
rs2187375
rs400839
rs2259038
rs641939
rs4436910
rs9878149
rs13106354
rs10036528
rs9374302
rs13216754
rs806214
rs10216545
rs12337470
rs1614303
rs10839972
rs2076799
rs5022234
rs2501242
rs2941840
rs5759809
rs2375475
rs21327
rs7548008
rs669764
rs12082398
rs2491294
rs759507
rs7619568
rs6770323
rs12490394
rs9857268
rs2320536
rs6815057
rs10857319
rs1426134
rs6946693
rs7843776
rs10085935
rs11593042
rs16924894
rs7082839
rs12802337
rs511797
rs11057695
rs3809198
rs3789978
rs3184504
rs9533582
rs6575634
rs2651516
rs8051149
rs11646849
rs12937634
rs16974854
rs1496635
rs4820242
rs6657899
rs6434811
rs2365522
rs10017961
rs11487092
rs4404993
rs4917405
rs488225
rs1998053
rs16967757
rs7184992
rs7240261
rs13120638
rs333383
rs2517897
rs4075155
rs7813124
rs7867387
rs874758
rs11020587
rs11062138
rs7160223
rs1813982
rs1159317
rs4816048
rs6130362
rs4970834
rs12119234
rs10933558
rs10490240
rs9811522
rs9818690
rs9998852
rs2799635
rs6455128
rs302121
rs2044899
rs11539202
rs1493749
rs3904667
rs9572809
rs11843722
rs12950008
rs12482635
rs7288834
rs1466788
rs2492788
rs11589858
rs10802528
rs17370344
rs10875102
rs10920115
rs4504898
rs778423
rs1507101
rs8179836
rs2577264
rs2279014
rs4672450
rs262273
rs288332
rs4665406
rs1446555
rs1424937
rs2544371
rs1250070
rs4669392
rs6709816
rs735315
rs2292871
rs977041
rs1430435
rs294280
rs9838540
rs9880736
rs968103
rs11915024
rs6793266
rs769809
rs1225019
rs9842133
rs9942113
rs4861126
rs7435034
rs2286460
rs7686890
rs2309339
rs4860022
rs6554156
rs6852374
rs12510909
rs6535870
rs1114130
rs1479614
rs419291
rs899584
rs6596361
rs13182512
rs7732790
rs2962321
rs9313491
rs6866597
rs13162168
rs6862024
rs9383693
rs1109773
rs12215339
rs1610649
rs12201109
rs2396004
rs2789599
rs6908972
rs4713396
rs459625
rs2504927
rs4722438
rs10239136
rs1866570
rs724752
rs13231650
rs10275028
rs12484
rs1544412
rs2961253
rs2714684
rs4634560
rs2068985
rs10111368
rs10956672
rs6471514
rs10481187
rs7038757
rs10869018
rs10818924
rs1246267
rs1929425
rs10820588
rs7026148
rs13284789
rs700760
rs9419445
rs12246131
rs4881523
rs4531372
rs12356193
rs9415053
rs729952
rs1936602
rs1812126
rs12245254
rs10821585
rs6602640
rs4284335
rs2793471
rs2595993
rs10789970
rs2508305
rs2702023
rs2170082
rs7929841
rs11223211
rs844016
rs4764292
rs1449844
rs10784558
rs996408
rs6539588
rs7991989
rs3128061
rs9557806
rs3127274
rs2133813
rs2000364
rs17065231
rs1760903
rs11620973
rs11620955
rs10130689
rs2114713
rs11630705
rs496150
rs11630130
rs8043243
rs7162803
rs2130882
rs2432560
rs4888504
rs4633738
rs12709393
rs4305127
rs3736438
rs12938026
rs989681
rs4436868
rs2362839
rs4940563
rs9947578
rs6506736
rs11085914
rs2451996
rs8099879
rs12980652
rs4811828
rs2327855
rs3848713
rs1028981
rs378999
rs8127674
rs140572
rs9613019
rs17497383
rs12039115
rs10194073
rs4293599
rs4538138
rs7687295
rs11930490
rs4487482
rs9321388
rs2080224
rs4242454
rs17642749
rs11058334
rs1417497
rs2297615
rs8003323
rs8033100
rs4784175
rs11656215
rs7215931
rs3786284
rs2824226
rs7553988
rs7573275
rs2268365
rs6546815
rs17075971
rs1355074
rs12644208
rs17314234
rs10027133
rs1509525
rs6414862
rs6960555
rs1937336
rs7309949
rs9610113
rs10513863
rs1490672
rs369402
rs414540
rs315988
rs12662536
rs6108469
rs6094988
rs703147
rs699530
rs12616616
rs17329328
rs7648992
rs938391
rs6846111
rs429946
rs2042324
rs11954603
rs963913
rs2404519
[truncated: 8,077 more rows]
